# Supplementary material for: High-Accuracy and High-Resolution Calorimetry Revealing New Correlations of Phase Change Enthalpy, Entropy, and Number of Carbon Atoms n in n-Alkanes
Source: Molecules. 2025 Mar 13;30(6):1300. doi: 10.3390/molecules30061300 (PMC11945070; doi:10.3390/molecules30061300)
Supplement: Supplementary file 1 [file molecules-30-01300-s001.zip]

Archive with 1 entries (1 files):
- molecules-3411906-supplementary.pdf
